# Supplementary material for: IBCar: Potent Orally Bioavailable Methyl N-[5-(3′-Iodobenzoyl)-1H-Benzimidazol-2-yl]Carbamate for Breast Cancer Therapy
Source: Cancers (Basel). 2025 Jul 30;17(15):2526. doi: 10.3390/cancers17152526 (PMC12346495; doi:10.3390/cancers17152526)
Supplement: Supplementary file 1 [file cancers-17-02526-s001.zip]

Archive with 2 entries (2 files):
- cancers-3712430-Supplementary.pdf
- uncropped Western blots.pdf
